# Supplementary material for: A Putative Effector CcSp84 of Cytospora chrysosperma Localizes to the Plant Nucleus to Trigger Plant Immunity
Source: Int J Mol Sci. 2022 Jan 30;23(3):1614. doi: 10.3390/ijms23031614 (PMC8835870; doi:10.3390/ijms23031614)
Supplement: Supplementary file 1 [file ijms-23-01614-s001.zip]

Archive with 2 entries (2 files):
- ijms-1555806-Figures S1 and S2.pdf
- ijms-1555806-Table S1.xlsx
