# Supplementary material for: A Putative Effector CcSp84 of Cytospora chrysosperma Localizes to the Plant Nucleus to Trigger Plant Immunity
Source: Int J Mol Sci. 2022 Jan 30;23(3):1614. doi: 10.3390/ijms23031614 (PMC8835870; doi:10.3390/ijms23031614)
Supplement: Supplementary file 1 [file ijms-23-01614-s001.zip › ijms-1555806-Table S1.xlsx]

## Sheet: Sheet1
Primer name	Sequence	Use in this study
CcSp31-F	ATGCGTTTCCTCTCACTCGTC	Identification of CcSp31
CcSp31-R	TGTGGTGGCTTGTATGATGAAG
CcSp31-sp-F	CCATCGATATGCAGTTCACCAACCCGGCCGC	Coding sequence of CcSp31 without Signal peptide
CcSp84-F	ATGCCTTCCAAGTCCCCCATC	Identification of CcSp84
CcSp84-R	GGCCTTGACGTCACGGGCGTG
CcSp84-sp-F	CCATCGATATGGGATATGTCTCCTCCTGGAA	Coding sequence of CcSp84 without Signal peptide
CcSp31-5F-F	CTTCCACCTCGTACACAGCT	5F flanking sequence of CcSp31
CcSp31-5F-R	TGTGGTGGCTTGTATGATGAAG
CcSp31-3F-F	GCTTGGACTGGCGAATTGTT	3F flanking sequence of CcSp31
CcSp31-3F-R	AGCCAGGTTTCTTGTAGCCT
CcSp84-5F-F	TGCCAGTAAAAGGTCCAGGT	5F flanking sequence of CcSp84
CcSp84-5F-R	AGGGTTGTTTGTTTGGTGGA
CcSp84-3F-F	TGTTACAGGTGGAGGCATCT	3F flanking sequence of CcSp84
CcSp84-3F-R	GCGGTCCATTTTGTCTCAGG
Hygromycin-F	CGCCAGGGTTTTCCCAGTCACGAC	hygromycin cassette
Hygromycin-R	AGCGGATAACAATTTCACACAGGA
CcSp31-5F-HYG	GTCGTGACTGGGAAAACCCTGGCGTGTGGTGGCTTGTATGATGAAG	CcSp31-5F-HYG Fused sequence
CcSp31-3F-HYG	TCCTGTGTGAAATTGTTATCCGCTGCTTGGACTGGCGAATTGTT	CcSp31-3F-HYG Fused sequence
CcSp84-5F-HYG	GTCGTGACTGGGAAAACCCTGGCGAGGGTTGTTTGTTTGGTGGA	CcSp84-5F-HYG Fused sequence
CcSp84-3F-HYG	TCCTGTGTGAAATTGTTATCCGCTTGTTACAGGTGGAGGCATCT	CcSp84-3F-HYG Fused sequence
Internal-CcSp31-F	ACAGTCACAAAGATCGTCACG	Internal sequence of CcSp31
Internal-CcSp31-R	GCTTCAGTTCCACGACATCA
Internal-CcSp84-F	CCCAGCATCGTCTTCAACAT	Internal sequence of CcSp84
Internal-CcSp84-R	GCACTTGGAAGGAGAAGAGC
External-CcSp31-F	GCTCACTAACCCCAGTCACT	External sequence of CcSp31
External-CcSp31-R	CGTTGCTGCTCCCTGAAATT
External-CcSp84-F	CAAGCACGACTCACCACATC	External sequence of CcSp84
External-CcSp84-R	GGCCAACCCGATCATGAATC
CcSp84-Pro-F	CGGTATGGTGGGTGCTTTTC	Probe sequence for Southern Blot
CcSp84-Pro-R	AATGATGGAGGACTTCGGCA
Comp/CcSp84-F	CTCCTCAGGGTGCCAGTAAA	Complementary sequence of CcSp84
Comp/CcSp84-R	GGCCAACCCGATCATGAATC
qCcSp84-F	CCCAGCATCGTCTTCAACAT	qRT-PCR of CcSp84
qCcSp84-R	GCACTTGGAAGGAGAAGAGC
qCcActin-F	TCGGTATGGGTCAGAAGGAC	qRT-PCR of CcActin
qCcActin-R	GGAGCCTCAGTCAACAGGAC
qNbActin-F	CAGAAAGAGGCTACTCTTTTACCACCACGG	qRT-PCR of NbActin
qNbActin-R	GTGGTTTCATGAATGCCAGCAGCTTCC
qNbLOX-F	CCTTAAGAGGAGATGGAACT	qRT-PCR of NbLOX
qNbLOX-R	TCTAAGCTCATAAGCAATGG
qNbPR4-F	GGCCAAGATTCCTGTGGTAGAT	qRT-PCR of NbPR4
qNbPR4-R	CACTGTTGTTTGAGTTCCTGTTCCT
qNbERF1-F	GCTCTTAACGTCGGATGGTC
qNbERF1-R	AGCCAAACCCTAGCTCCATT
CcSp84-Sub-F	CGGGATCCATGGGATATGTCTCCTCCTGGAA	Subcellular localization sequence of CcSp84
CcSp84-Sub-R	GCTCTAGATTAGGCCTTGACGTCACGGGC
CcSp84-nls-F	CGGGATCCATGGGATATGTCTCCTCCTGGAA	Delete the NLS sequence of CcSp84
CcSp84-nls-R	GCTCTAGATTAAGAAGAGCTGGCGGTGGCGGC
CcSp84-NES-F	CGGGATCCATGGGATATGTCTCCTCCTGGAA	Add sequence of CcSp84
CcSp84-NES-R	GCTCTAGATTACTTGTTAATATCAAGACCAGCGAGCTTTAATGCAAGCTCGTTGGCCTTGACGTCACGGGCGTG
CcSp84-nls-NES-F	cgGGATCCatgGGATATGTCTCCTCCTGGAA	Delete the NLS and add the NES sequence on CcSp84
CcSp84-nls-NES-R	GCTCTAGATTACTTGTTAATATCAAGACCAGCGAGCTTTAATGCAAGCTCGTTAGAAGAGCTGGCGGTGGCGGC
